# Supplementary material for: The proton channel OTOP1 is a sensor for the taste of ammonium chloride
Source: Nat Commun. 2023 Oct 5;14:6194. doi: 10.1038/s41467-023-41637-4 (PMC10556057; doi:10.1038/s41467-023-41637-4)
Supplement: Supplementary file 4 — Source Data [file 41467_2023_41637_MOESM4_ESM.xlsx]

## Sheet: Figure 1
	Each column represents a separate mouse (CT nerve recording)
Figure 1b			Skn-1a KO											WT
	NH4Cl	norm. CT response	0.755	2.496	0.669	1.521	0.728	0.978	0.286	1.752	1.28	1.342							1.418	0.762	0.266	0.45	0.406	0.153	1.216	0.327	1.825
	CA		1.55	2.78	0.873	1.14	0.639	0.802	0.58	2.581	0.941	1.747		2.114	4.319	0.866	4.024	0.792	2.171	1.515	0.431	0.956	0.718	0.309	0.343	0.851	2.064
	aceK		0.01	0.032	-0.036	-0.006	-0.001	-0.01	-0.035	-0.016	0.043	0.046		1.228	1.446	0.015	1.208	0.062	0.307	0.162	0.042	0.029	0.229	0.021	0.716	-0.013	0.888
	KCl		0.514	1.538	0.435	0.826	0.335	0.39	0.254	0.94	0.456	0.801									0.184	0.447	0.267	0.207	0.791	0.244	1.482
Figure 1c			OTOP1 KO														WT																OTOP1 KO / Skn-1a KO
	NH4Cl	norm. CT response				0.005	0.108	0.074	0.487	0.044	0.24	0.298	0.07	0.182	0.11		0.721	1.609	0.674	0.495	0.646	1.16	0.357	0.778	1.137	0.89	0.759	0.093	1.306	0.535	1.36		0.095	0.212	0.023	0.24	0.64	0.386	0.059	0.46	0.115	0.315
	CA		0.122	0.015	0.063	0.005	0.043	0.041	0.063	0.028	0.025	0.016	0.054	-0.024	0.023		0.738	2.082	1.026	0.857	0.261	1.391	0.326	0.566	1.677	1.114	1.117	0.161	1.65	1.197	3.276		-0.014	-0.003	0.011	0.024	0.051	-0.028	0.19	-0.064	0.001	-0.017
	aceK		0.125	0.081	0.252	0.152	0.371	0.463	1.947	0.017	0.557	0.615	0.462	0.165	0.985		0.383	0.624	0.237	0.332	0.168	0.836	0.044	0.821	1.096	0.829	0.597	0.025	1.029	0.32	0.091		-0.016	0.043	-0.01	0.049	0.026	0.016	0.059	0.027	-0.032	0.025
	KCl					0.109	0.401	0.327	1.684	0.161	0.618	0.674	0.483	0.466	0.432		0.665	1.425	0.613	0.431	0.581	1.724	0.148	0.423	1.01	0.816	1.325	0.059	1.318	0.554	0.796		0.24	0.951	0.174	0.699	1.111	0.652	0.636	0.709	0.234	0.805
Figure 1e			WT								OTOP1 KO
			cell1	cell2	cell3	cell4	cell5	cell6	cell7		cell1	cell2	cell3	cell4	cell5	cell6	cell7	cell8
	5 NH4Cl	APs/2S	3	6	12	12	6	6	6		0	0	1	0	0	0	0	0
	10 NH4Cl		9	11	15	14	8	10	12		2	0	0	0	0	0	0	0
	20 NH4Cl		11	4	19	16	9	10	18		1	0	0	0	0	0	0	0
	pH 6.5		4	12	39	28	20	8	21		0	0	1	0	0	1	0	0
	25 K		3	16	6	8	12	7	9		11	9	24	26	9	10	9	8

## Sheet: Figure 2
	Each column represents a separate mouse (CT nerve recording)
Figure 2b left			100 NH4+
	pre	norm. CT response	1.204	1.961	1.698	1.176	0.816
	1mM Zn2+		0.783	1.534	1.046	0.447	0.523
	post		1.29	2.296	2.186	1.147	1.154
	pre		1.29	2.296	2.186	1.147	1.154
	3mM Zn2+		0.426	0.975	0.755	0.381	0.491
	post		0.996	2.466	2.191	1.368	2.36
	pre		0.996	2.466	2.191	1.368	2.36
	10mM Zn2+		0.452	0.798	0.667	0.292	0.934
	post		1.372	2.152	1.959	1.277	3.319
Figure 2b right	1mM Zn2+	inhibition fraction	37.162	27.94	46.144	61.543	46.895
	3mM Zn2+		62.723	59.066	65.481	69.71	72.07
	10mM Zn2+		61.806	65.456	67.837	77.904	67.121
		Stimulli	pH6.5					10 NH4+
			cell1	cell2	cell3	cell4		cell1	cell2	cell3	cell4
Figure 2d	pre	APs/2s	11.25	4.25	5.25	4.5		5.5	9	7.75	7
	1mM Zn2+		0.5	0	0.25	0.25		0.25	0	0.75	0.5
	post		6.25	5.75	5.5	5.75		8.25	6.75	3.25	2.5
Figure 2f	Zn2+ conc. (μM)		cell1	cell2	cell3	cell4
	0.1	inhibition fraction		0.11	-0.33	0.11
	0.3		0	-0.12	-0.13	0.25
	1		0.62	0.28	0.74	0.96
	3			0.67	0.93	0.91
	10		0.93	0.89	1	0.96
	100		1	1	1	1

## Sheet: Figure 3
Figure 3b	[NH4Cl]/mM	normalized I (mOTOP1)			normalized I (untransfected cells)
		Mean	SEM		Mean	SEM
	1	0.053046	0.006821		0.003619	0.001086
	5	0.160175	0.031024		0.001034	0.000731
	10	0.39332	0.016084		0.003246	0.000541
	20	0.573323	0.021539		0.010081	0.002586
	40	0.749555	0.045684		0.007898	0.001486
	80	0.979384	0.025354		0.022058	0.007365
	160	1	0		0.02223	0.002116
Figure 3c		pH5.5	160NH4+
	cell1	1344.11	819.94
	cell2	371.37	115.42
	cell3	403.48	240.08
	cell4	367.34	191.99
	cell5	303.04	153.05
	cell6	262.2	373
	cell7	41.5	16.2
	cell8	332.6	343.3
	cell9	413.2	527.7
Figure 3e	[NH4Cl]/mM	imaging			recording
		Mean	SEM		Mean	SEM
	0	0.204988	0.041801
	1	0.286053	0.041323		0.103205	0.021344
	5	0.512823	0.036848		0.284497	0.024213
	10	0.645087	0.048636		0.457077	0.033998
	20	0.778191	0.044482		0.57926	0.071894
	40	0.874665	0.031161		0.75476	0.073337
	80	0.942181	0.019507		0.980075	0.073044
	160	1	0		1	0
Figure 3f right	[NH4Cl]/mM	mOTOP1
		Mean	SEM
	40	7.8551	0.037076
	80	8.08973	0.047678
	160	8.22778	0.039725

## Sheet: Figure 4
Figure 4b			hOTOP1					zfOTOP1							chOTOP1									mOTOP1
			cell1	cell2	cell3	cell4		cell1	cell2	cell3	cell4	cell5	cell6		cell1	cell2	cell3	cell4	cell5	cell6	cell7	cell8		cell1	cell2	cell3
	pH5.5	I (pA)	199.9	266.6	291.1	110.7		65	275.2	126.6	127	222.8	431.9		102.6	43.3	62.7	94.3	36.3	133.1	79	73.2		120.9	268.8	492.8
	10 NH4+		30.5	22.3	19.8	10.7		0.7	0.9	0.3	2.2	0.6	3.9		65.6	59.5	25.9	50.4	12.5	100.7	43.6	40		44.8	57.7	44.2
	40 NH4+		60.1	43.4	37.5	21.1		4.3	12.2	8.5	23.5	4.8	2.4		129.7	124.5	58.3	112	44.6	198.9	87.9	71.7		68.3	179.1	336
	160 NH4+		102.9	74.8	62.6	40.3		19	54	28.4	77.2	13.8	11.3		136.4	258.4	76	114.7	178.5	219.1	187.7	105.3		65	178.3	386.4

## Sheet: Figure 5
Figure 5b			WT	R292A	K187A	K527A	R528A
	cell1	norm. I	0.72234	0.0690836	1.48996	1.31907	1.38811
	cell2		1.01683	0.0784641	1.39117	0.998684	1.01869
	cell3		0.901207	0.0657396	0.858201	0.324691	1.96095
	cell4		1.24646	0.355129		0.502326	0.731214
	cell5		1.31358	0.0920683
	cell6		1.95966	0.127934
Figure 5c			mOTOP1 (WT)							R292A
			cell1	cell2	cell3	cell4	cell5	cell6		cell1	cell2	cell3	cell4	cell5	cell6
	pH5.5	I (pA)	377.8	237.7	182.2	402.5	533.2	307.4		350.3	419.3	395.5	521.5	392.1	481.5
	10NH4+		103.1	83.3	62.2	149.6	164.8	112		4.6	18.3	9.8	37.8	5.8	13.4
	40NH4+		192.5	145.3	85.1	326.5	313.1	381.7		9.7	32.7	22.9	173.1	33.3	88.2
	160NH4+		272.9	241.7	164.2	501.7	700.4	602.4		24.2	32.9	26	185.2	36.1	61.6

## Sheet: Figure 6
Taste behavior	All data normalized to vehicle for each mouse, each column represents a separate mouse
			OTOP1 KO																		Skn1a KO														WT
	NH4Cl conc. (mM)
Figure 6c left	50	norm. licks	1.039	0.847	0.677	--	0.978	1.284	0.854	0.949	0.792	1.005	0.963	0.928	0.568	0.983	0.954	0.607			1.033	1.292	0.741	0.907	0.933	0.771	1.205	0.872	0.858	0.908	0.853	0.684	1.184		0.866	0.988	1.055	0.92	0.773	1.011	0.946	0.848	1.032	0.877	0.85	0.548	0.961	0.942	0.898
	100		0.526	1.278	0.794	--	0.995	1.282	1.001	0.905	0.864	0.974	0.934	0.99	0.577	1.011	0.883	0.533			0.895	1.262	1.071	0.953	1.113	0.922	0.992	0.937	0.615	0.658	0.786	0.793	0.915		0.979	0.987	1.033	0.956	1.006	1.011	0.869	0.847	0.94	0.927	0.966	0.691	0.797	0.938	0.9
	300		0.948	0.86	0.306	--	0.747	1.035	0.697	0.799	0.578	0.504	0.526	0.77	0.656	0.965	0.888	0.516			0.611	0.579	0.635	0.444	0.651	0.862	1.092	0.466	0.55	0.726	0.786	0.785	0.712		0.245	0.542	0.269	0.372	0.731	0.345	0.938	0.439	0.566	0.69	0.313	0.268	0.277	0.346	0.284
	500		0.504	0.291	0.438	--	0.382	0.57	0.697	0.321	0.581	0.199	0.177	0.371	0.526	0.773	0.684	0.418			0.582	0.853	0.504	0.358	0.581	0.887	0.808	0.44	0.522	0.697	0.716	0.827	0.513		0.159	0.288	0.46	0.167	0.369	0.222	0.761	0.386	0.364	0.552	0.31	0.132	0.159	0.158	0.183
			OTOP1 KO																		Skn1a KO														WT
	Citric acid conc. (mM)
Figure 6c middle	1		0.652	1.073	0.83	1.177	0.708	0.996	0.797	1	1.012	0.896	1.046	1.022	0.815	0.992	0.992	0.943			1.097	1.086	1.35	0.961	1.098	1.032	0.95	1.398	1.068	0.803	1.102	--	0.729		0.974	1.059	0.983	0.954	1.24	0.886	0.952	0.941	0.939	1.096	1.179	0.999	0.877	0.943	1.003
	3		1.055	0.842	0.721	0.817	0.94	0.806	0.875	0.995	1.103	0.872	0.902	0.83	0.771	0.965	0.974	0.96			1.01	1.082	1.119	0.879	0.828	0.987	0.969	1.053	0.811	0.767	0.94	--	0.815		0.807	0.938	0.725	1.012	0.949	1.092	0.969	0.913	0.919	0.868	1.011	0.781	0.966	0.818	0.845
	10		1.027	0.714	0.57	1.093	0.584	0.597	0.845	0.656	0.923	0.839	0.925	0.96	0.357	0.659	0.655	0.23			0.896	0.763	1.064	0.927	0.549	0.72	0.669	0.864	0.559	0.499	1.034	--	0.391		0.695	0.806	0.654	0.851	1.006	0.91	0.914	0.996	0.844	1.025	1.016	0.692	0.495	0.69	0.862
	30		0.477	0.12	0.416	0.238	0.341	0.337	0.324	0.452	0.33	0.084	0.346	0.324	0.334	0.341	0.123	0.058			1.161	0.78	0.47	0.458	0.495	0.525	0.381	0.536	0.238	0.755	0.472	--	0.684		0.323	0.285	0.495	0.522	0.578	0.505	0.989	0.643	0.489	0.721	0.676	0.191	0.245	0.422	0.609
			OTOP1 KO																		Skn1a KO														WT
	quinine conc. (mM)
Figure 6c right	0.1		--	0.908	0.934	0.96	0.968	1.305	0.994	0.882	0.922	0.937	0.875	0.918	0.869	0.749	0.896	2.951*			1.194	0.624	1.205	1.141	0.712	1.054	1.067	1.292	0.821	0.952	0.962	0.958	--		0.6	0.999	0.998	0.867	0.891	0.831	0.886	0.946	0.758	0.674	0.655	0.461	0.775	0.719	0.871
	0.3		--	0.62	0.726	0.906	0.392	1.043	0.889	0.569	0.642	0.784	0.741	0.716	0.264	0.495	0.681	2.232*			1.306	0.664	1.114	1.093	0.69	1.01	0.943	1.638	0.748	1.099	1.041	0.909	--		0.333	0.689	0.626	0.795	0.574	0.324	0.566	0.903	0.53	0.687	0.584	0.204	0.453	0.678	0.691
	1		--	0.388	0.356	0.382	0.158	0.803	0.519	0.145	0.335	0.29	0.363	0.488	0.337	0.171	0.407	1.511*			1.041	1.237	1.301	1.137	0.718	1.138	1.059	1.779	0.87	0.919	0.96	0.899	--		0.14	0.348	0.563	0.184	0.437	0.112	0.606	0.345	0.339	0.645	0.385	0.106	0.101	0.288	0.27
	3		--	0.173	0.15	0.278	0.162	0.196	0.204	0.113	0.211	0.152	0.133	0.187	0.234	0.142	0.174	1.422*			0.955	0.949	1.663	0.97	0.887	0.981	1.057	1.222	0.518	1.18	0.887	1.212	--		0.195	0.218	0.232	0.127	0.148	0.102	0.224	0.176	0.319	0.243	0.214	0.108	0.087	0.152	0.12
[truncated: 31 more columns]

## Sheet: Supplementary Fig. 1
Supplementary figure 1	Zn2+ conc. (μM)		cell1	cell2	cell3	cell4	cell5	cell6	cell7	cell8
	0.3	inhibition fraction		0.148345	0.033445	0.019899	0.132304	0.164399	0.064046	0.165818
	1		0.399749	0.438053	0.469899	0.446734	0.547707	0.600952	0.335961	0.417104
	3			0.561081	0.504592	0.594062	0.701637	0.71462	0.574653	0.667239
	10								0.855912	0.872957
	30					0.901863	0.925943	0.925598
	1000		0.879926	0.90161	0.85248	0.926216	0.956027	0.991515	0.914871	0.938446

## Sheet: Stats_Fig. 1
Fig. 1 b	Bonferroni's multiple comparisons test	Mean Diff.	95.00% CI of diff.	Below threshold?	Summary	Adjusted P Value
	Skn1a KO - WT
	NH4Cl	0.4226	-0.3670 to 1.212	No	ns	0.6133
	CA	-0.1705	-1.329 to 0.9877	No	ns	>0.9999
	AceK	-0.4502	-0.8617 to -0.03864	Yes	*	0.0296
	KCl	0.1315	-0.5139 to 0.7769	No	ns	>0.9999
Fig. 1c	Bonferroni's multiple comparisons test	Predicted (LS) mean diff.	95.00% CI of diff.	Below threshold?	Summary	Adjusted P Value
	NH4Cl
	OTOP1 KO vs. WT	-0.6729	-1.082 to -0.2634	Yes	***	0.0003
	OTOP1 KO vs. OTOP1 KO / Skn1a KO	-0.0927	-0.5412 to 0.3558	No	ns	>0.9999
	WT vs. OTOP1 KO / Skn1a KO	0.5802	0.1707 to 0.9896	Yes	**	0.0024
	CA
	OTOP1 KO vs. WT	-1.126	-1.506 to -0.7461	Yes	****	<0.0001
	OTOP1 KO vs. OTOP1 KO / Skn1a KO	0.02136	-0.4005 to 0.4432	No	ns	>0.9999
	WT vs. OTOP1 KO / Skn1a KO	1.148	0.7380 to 1.557	Yes	****	<0.0001
	AceK
	OTOP1 KO vs. WT	-0.01916	-0.3992 to 0.3609	No	ns	>0.9999
	OTOP1 KO vs. OTOP1 KO / Skn1a KO	0.4576	0.03574 to 0.8795	Yes	*	0.0286
	WT vs. OTOP1 KO / Skn1a KO	0.4768	0.06731 to 0.8862	Yes	*	0.0165
	KCl
	OTOP1 KO vs. WT	-0.257	-0.6665 to 0.1524	No	ns	0.3912
	OTOP1 KO vs. OTOP1 KO / Skn1a KO	-0.0856	-0.5341 to 0.3629	No	ns	>0.9999
	WT vs. OTOP1 KO / Skn1a KO	0.1714	-0.2380 to 0.5809	No	ns	0.9357
Fig. 1e		Below threshold?	P value
	5	Yes	0.001367
	10	Yes	1.4e-05
	20	Yes	0.000964
	pH 6.5	Yes	0.006612
	25 K+	No	0.163245
	Unpaired t test with Welch correction

## Sheet: Stats_Fig. 5
	Mann Whitney test, comparison with WT, Two-tailed
Fig. 5b	R292A		K187A	K527A	K527A
	P value	0.0022	0.7143	0.3524	0.6095
	P value summary	**	ns	ns	ns
	Significantly different (P < 0.05)?	Yes	No	No	No
		Below threshold?	P value	Mean of WT	Mean of R292A
Fig. 5c	pH 5.5	No	0.173637	340.1	426.7
	10 NH4+	Yes	0.00111	112.5	14.95
	40 NH4+	Yes	0.010826	240.7	59.98
	160 NH4+	Yes	0.009351	413.9	61

## Sheet: Stats_Fig. 6
Figure 6c (left)	Within each row, compare columns (simple effects within rows)
	Number of families	4
	Number of comparisons per family	6
	Alpha	0.05
	Tukey's multiple comparisons test	Predicted (LS) mean diff.	95.00% CI of diff.	Below threshold?	Summary	Adjusted P Value
	50mM NH4Cl
	OTOP1 KO vs. Skn1a KO	-0.04642	-0.2261 to 0.1332	No	ns	0.9091
	OTOP1 KO vs. WT	-0.05463	-0.2003 to 0.09106	No	ns	0.767
	OTOP1 KO vs. OTOP1KO/Skn1aKO	-0.08792	-0.2955 to 0.1196	No	ns	0.6929
	Skn1a KO vs. WT	-0.008218	-0.1616 to 0.1452	No	ns	0.9991
	Skn1a KO vs. OTOP1KO/Skn1aKO	-0.04151	-0.2545 to 0.1715	No	ns	0.9582
	WT vs. OTOP1KO/Skn1aKO	-0.03329	-0.2186 to 0.1520	No	ns	0.9667
	100 mM NH4Cl
	OTOP1 KO vs. Skn1a KO	-0.01317	-0.1928 to 0.1665	No	ns	0.9976
	OTOP1 KO vs. WT	-0.04006	-0.1858 to 0.1056	No	ns	0.8928
	OTOP1 KO vs. OTOP1KO/Skn1aKO	-0.1237	-0.3313 to 0.08381	No	ns	0.4144
	Skn1a KO vs. WT	-0.02689	-0.1803 to 0.1265	No	ns	0.969
	Skn1a KO vs. OTOP1KO/Skn1aKO	-0.1106	-0.3236 to 0.1025	No	ns	0.5372
	WT vs. OTOP1KO/Skn1aKO	-0.08368	-0.2690 to 0.1016	No	ns	0.648
	300 mM NH4Cl
	OTOP1 KO vs. Skn1a KO	0.03513	-0.1445 to 0.2148	No	ns	0.9577
	OTOP1 KO vs. WT	0.1776	0.03189 to 0.3233	Yes	**	0.0097
	OTOP1 KO vs. OTOP1KO/Skn1aKO	-0.2246	-0.4321 to -0.01703	Yes	*	0.0281
	Skn1a KO vs. WT	0.1425	-0.01094 to 0.2959	No	ns	0.0794
	Skn1a KO vs. OTOP1KO/Skn1aKO	-0.2597	-0.4727 to -0.04668	Yes	**	0.0097
	WT vs. OTOP1KO/Skn1aKO	-0.4022	-0.5875 to -0.2169	Yes	****	<0.0001
	500 mM NH4Cl
	OTOP1 KO vs. Skn1a KO	-0.1754	-0.3550 to 0.004239	No	ns	0.0585
	OTOP1 KO vs. WT	0.09624	-0.04945 to 0.2419	No	ns	0.3217
	OTOP1 KO vs. OTOP1KO/Skn1aKO	-0.508	-0.7155 to -0.3004	Yes	****	<0.0001
	Skn1a KO vs. WT	0.2716	0.1182 to 0.4250	Yes	****	<0.0001
	Skn1a KO vs. OTOP1KO/Skn1aKO	-0.3326	-0.5456 to -0.1196	Yes	***	0.0004
	WT vs. OTOP1KO/Skn1aKO	-0.6042	-0.7895 to -0.4189	Yes	****	<0.0001
Figure 6c (middle)	Within each row, compare columns (simple effects within rows)
	Number of families	4
	Number of comparisons per family	6
	Alpha	0.05
	Tukey's multiple comparisons test	Predicted (LS) mean diff.	95.00% CI of diff.	Below threshold?	Summary	Adjusted P Value
	1 mM CA
	OTOP1 KO vs. Skn1a KO	-0.1217	-0.2927 to 0.04927	No	ns	0.2569
	OTOP1 KO vs. WT	-0.07525	-0.2087 to 0.05820	No	ns	0.4648
	OTOP1 KO vs. OTOP1KO/Skn1aKO	-0.02056	-0.2145 to 0.1733	No	ns	0.9928
	Skn1a KO vs. WT	0.04648	-0.1018 to 0.1948	No	ns	0.8496
	Skn1a KO vs. OTOP1KO/Skn1aKO	0.1012	-0.1032 to 0.3056	No	ns	0.5769
	WT vs. OTOP1KO/Skn1aKO	0.05468	-0.1195 to 0.2289	No	ns	0.8491
	3 mM CA
	OTOP1 KO vs. Skn1a KO	-0.03658	-0.2076 to 0.1344	No	ns	0.9457
	OTOP1 KO vs. WT	-0.04322	-0.1767 to 0.09023	No	ns	0.8367
	OTOP1 KO vs. OTOP1KO/Skn1aKO	-0.0625	-0.2564 to 0.1314	No	ns	0.8387
	Skn1a KO vs. WT	-0.00664	-0.1549 to 0.1416	No	ns	0.9994
	Skn1a KO vs. OTOP1KO/Skn1aKO	-0.02592	-0.2303 to 0.1785	No	ns	0.9878
	WT vs. OTOP1KO/Skn1aKO	-0.01928	-0.1935 to 0.1549	No	ns	0.9918
	10 mM CA
	OTOP1 KO vs. Skn1a KO	-0.01746	-0.1885 to 0.1535	No	ns	0.9936
	OTOP1 KO vs. WT	-0.03045	-0.1639 to 0.1030	No	ns	0.9351
	OTOP1 KO vs. OTOP1KO/Skn1aKO	0.01113	-0.1828 to 0.2050	No	ns	0.9988
	Skn1a KO vs. WT	-0.013	-0.1613 to 0.1353	No	ns	0.9959
	Skn1a KO vs. OTOP1KO/Skn1aKO	0.02858	-0.1758 to 0.2330	No	ns	0.9838
	WT vs. OTOP1KO/Skn1aKO	0.04158	-0.1326 to 0.2158	No	ns	0.9266
	30 mM CA
	OTOP1 KO vs. Skn1a KO	-0.2893	-0.4603 to -0.1183	Yes	***	0.0001
	OTOP1 KO vs. WT	-0.132	-0.2654 to 0.001474	No	ns	0.0538
	OTOP1 KO vs. OTOP1KO/Skn1aKO	-0.2589	-0.4528 to -0.06504	Yes	**	0.0036
	Skn1a KO vs. WT	0.1573	0.009015 to 0.3056	Yes	*	0.0328
	Skn1a KO vs. OTOP1KO/Skn1aKO	0.03033	-0.1741 to 0.2347	No	ns	0.9808
	WT vs. OTOP1KO/Skn1aKO	-0.127	-0.3011 to 0.04723	No	ns	0.2374
Figure 6c (right)	Within each row, compare columns (simple effects within rows)
	Number of families	4
	Number of comparisons per family	6
	Alpha	0.05
	Tukey's multiple comparisons test	Predicted (LS) mean diff.	95.00% CI of diff.	Below threshold?	Summary	Adjusted P Value
	0.1 mM Quinine
	OTOP1 KO vs. Skn1a KO	-0.06157	-0.2417 to 0.1185	No	ns	0.8132
	OTOP1 KO vs. WT	0.131	-0.01316 to 0.2752	No	ns	0.0897
	OTOP1 KO vs. OTOP1KO/Skn1aKO	-0.0767	-0.2796 to 0.1262	No	ns	0.7625
	Skn1a KO vs. WT	0.1926	0.04000 to 0.3452	Yes	**	0.0068
	Skn1a KO vs. OTOP1KO/Skn1aKO	-0.01512	-0.2241 to 0.1938	No	ns	0.9977
	WT vs. OTOP1KO/Skn1aKO	-0.2077	-0.3867 to -0.02879	Yes	*	0.0155
	0.3 mM Quinine
	OTOP1 KO vs. Skn1a KO	-0.345	-0.5251 to -0.1649	Yes	****	<0.0001
	OTOP1 KO vs. WT	0.0822	-0.06200 to 0.2264	No	ns	0.4548
	OTOP1 KO vs. OTOP1KO/Skn1aKO	-0.2891	-0.4920 to -0.08618	Yes	**	0.0016
	Skn1a KO vs. WT	0.4272	0.2746 to 0.5798	Yes	****	<0.0001
	Skn1a KO vs. OTOP1KO/Skn1aKO	0.05588	-0.1531 to 0.2648	No	ns	0.9004
	WT vs. OTOP1KO/Skn1aKO	-0.3713	-0.5502 to -0.1923	Yes	****	<0.0001
	1 mM Quinine
	OTOP1 KO vs. Skn1a KO	-0.7209	-0.9010 to -0.5408	Yes	****	<0.0001
	OTOP1 KO vs. WT	0.08684	-0.05736 to 0.2310	No	ns	0.4051
	OTOP1 KO vs. OTOP1KO/Skn1aKO	-0.5748	-0.7778 to -0.3719	Yes	****	<0.0001
	Skn1a KO vs. WT	0.8077	0.6551 to 0.9603	Yes	****	<0.0001
	Skn1a KO vs. OTOP1KO/Skn1aKO	0.146	-0.06293 to 0.3550	No	ns	0.2724
	WT vs. OTOP1KO/Skn1aKO	-0.6617	-0.8406 to -0.4827	Yes	****	<0.0001
	3 mM Quinine
	OTOP1 KO vs. Skn1a KO	-0.8609	-1.041 to -0.6808	Yes	****	<0.0001
	OTOP1 KO vs. WT	0.01491	-0.1293 to 0.1591	No	ns	0.9933
	OTOP1 KO vs. OTOP1KO/Skn1aKO	-0.7984	-1.001 to -0.5955	Yes	****	<0.0001
	Skn1a KO vs. WT	0.8758	0.7232 to 1.028	Yes	****	<0.0001
	Skn1a KO vs. OTOP1KO/Skn1aKO	0.06246	-0.1465 to 0.2714	No	ns	0.8667
	WT vs. OTOP1KO/Skn1aKO	-0.8133	-0.9923 to -0.6344	Yes	****	<0.0001
